# Supplementary material for: Quantification of the Iodine Content of Perigastric Adipose Tissue by Dual-Energy CT: A Novel Method for Preoperative Diagnosis of T4-Stage Gastric Cancer
Source: PLoS One. 2015 Sep 15;10(9):e0136871. doi: 10.1371/journal.pone.0136871 (PMC4570799; doi:10.1371/journal.pone.0136871)
Supplement: S1 Data — (XLSX) [file pone.0136871.s001.xlsx]

## Sheet: T4
case number	position	Traditional CT preoperative TNM staging	Arterial adipose tissue around the cancer iodine content	Venous phase of adipose tissue around the cancer iodine content	Away from cancer arterial of iodine in adipose tissue	Venous phase from cancer of iodine in adipose tissue	Postoperative pathological type	Postoperative pathologic staging	The postoperative clinical staging
1	cardia (of stomach)	T4N2M0	0.6	0.7	0	0	poorly differentiated adenocarcinoma	T4aN1M0	ⅢA
2	Sinuses Ventriculi	T3N0M0	0.9	0.8	0	0	moderate differentiated adenocarcinoma	T4aN0M0	ⅡB
3	Sinuses Ventriculi	T4N1M0	0.4	0.9	0	0	poorly differentiated adenocarcinoma	T4aN1M0	ⅢA
4	Sinuses Ventriculi	T3N0M0	0.8	0.6	0	0	mucinous adenocarcinoma	T4aN2M0	ⅢB
5	cardia (of stomach)	T4N0M0	1.3	1.1	0.1	0.4	moderate differentiated adenocarcinoma	T4aN1M0	ⅢA
6	gastric body	T4N1M0	0.7	1.4	0	0	poorly differentiated adenocarcinoma	T4aN1M0	ⅢA
7	gastric body	T3N0M0	0.5	0.5	0	0	poorly differentiated adenocarcinoma	T4aN3M0	ⅢC
8	Sinuses Ventriculi	T4N1M0	0	0.7	0	0.2	moderate differentiated adenocarcinoma	T4aN1M0	ⅢA
9	cardia (of stomach)	T2N1M0	0.3	0.6	0	0	poorly differentiated adenocarcinoma	T4aN1M0	ⅢA
10	Sinuses Ventriculi	T3N0M0	1	0.8	0	0	poorly differentiated adenocarcinoma	T4aN3M0	ⅢC
11	Sinuses Ventriculi	T4N0M0	0.7	1.1	0	0	poorly differentiated adenocarcinoma	T4aN0M0	ⅡB
12	cardia (of stomach)	T4N2M0	0.9	1.4	0	0.2	moderate differentiated adenocarcinoma	T4aN0M0	ⅡB
13	cardia (of stomach)	T3N1M0	0.7	0.2	0.3	0.4	signet-ring cell carcinoma	T4aN2M0	ⅢB
14	gastric body	T4N0M0	0.8	1.4	0	0.7	poorly differentiated adenocarcinoma	T4aN2M0	ⅢB
15	cardia (of stomach)	T3N0M0	0.2	0.6	0	0	腺癌合并mucinous adenocarcinoma	T4aN1M0	ⅢA
16	Sinuses Ventriculi	T3N0M0	0.5	0.6	0	0.7	poorly differentiated adenocarcinoma	T4aN3M0	ⅢC
17	Sinuses Ventriculi	T3N0M0	1	1.8	0	0.3	moderate differentiated adenocarcinoma	T4aN1M0	ⅢA
18	cardia (of stomach)	T4N0M0	0.6	1.1	0	0	poorly differentiated adenocarcinoma	T4aN2M0	ⅢB
19	gastric body	T4N0M0	0.6	1.1	0	0	moderate differentiated adenocarcinoma	T4aN1M0	ⅢA
20	gastric body	T4N3M1	1.3	1.3	0	0	signet-ring cell carcinoma	T4aN3M0	ⅢC
21	Sinuses Ventriculi	T4N2M0	0.6	0.2	0	0	poorly differentiated adenocarcinoma	T4aN1M0	ⅢA
22	Sinuses Ventriculi	T3N0M0	0.1	0.6	0	0	moderate differentiated adenocarcinoma	T4aN0M0	ⅡB
23	gastric body	T4N3M0	0.6	0.4	0	0	moderate differentiated adenocarcinoma	T4aN0M0	ⅡB
24	cardia (of stomach)	T3N0M0	0.3	0.5	0	0	mucinous adenocarcinoma	T4aN0M0	ⅡB
25	cardia (of stomach)	T3N1M0	0	0.5	0.1	0	signet-ring cell carcinoma	T4aN1M0	ⅢA
26	gastric body	T4N2M0	0.4	1.4	0	0.1	poorly differentiated adenocarcinoma	T4aN3M0	ⅢC
27	gastric body	T4N3M0	1	0.7	0	0	mucinous adenocarcinoma	T4aN3M0	ⅢC
28	cardia (of stomach)	T4N0M0	0.8	0.7	0	0.3	moderate differentiated adenocarcinoma	T4aN0M0	ⅡB
29	gastric body	T4N0M0	0.7	1	0.2	0	poorly differentiated adenocarcinoma	T4aN3M0	ⅢC
30	cardia (of stomach)	T4N1M0	0	0.1	0	0	moderate differentiated adenocarcinoma	T4aN1M0	ⅢA
31	cardia (of stomach)	T4N2M0	0.6	0.5	0	0	moderate differentiated adenocarcinoma	T4aN0M0	ⅡB
32	cardia (of stomach)	T3N0M0	0.4	1.2	0	0.4	signet-ring cell carcinoma	T4aN3M0	ⅢC

## Sheet: Non T4
case number	position	Traditional CT preoperative TNM staging	Arterial adipose tissue around the cancer iodine content	Venous phase of adipose tissue around the cancer iodine content	Away from cancer arterial of iodine in adipose tissue	Venous phase from cancer of iodine in adipose tissue	Postoperative pathological type	Postoperative pathologic staging	The postoperative clinical staging
1	Gastric body	T2N0M0	0	0.2	0	0	High differation adenocarcinoma	T2N0M0	ⅠB
2	Gastric body	T3N0M0	0	0.3	0	0	poorly differentiated adenocarcinoma	T3N0M0	ⅡA
3	cardia (of stomach)	T1N0M0	0	0.3	0	0	moderate differentiated adenocarcinoma	T1N0M0	ⅠA
4	Gastric body	T2N0M0	0	0.3	0	0	moderate differentiated adenocarcinoma	T2N1M0	ⅡA
5	cardia (of stomach)	T2N1M0	0.3	0.6	0	0	moderate differentiated adenocarcinoma	T2N1M0	ⅡA
6	sinuses ventriculi	T2N0M0	0.1	0.4	0	0	moderate differentiated adenocarcinoma	T1N0M0	ⅠA
7	cardia (of stomach)	T3N0M0	0.4	0.2	0	0	moderate differentiated adenocarcinoma	T1N1M0	ⅠB
8	sinuses ventriculi	T3N0M0	0	0.1	0	0	poorly differentiated adenocarcinoma	T3N2M0	ⅢA
9	Gastric body	T1N0M0	0	0.3	0	0.1	moderate differentiated adenocarcinoma	T1N0M0	ⅠA
10	cardia (of stomach)	T4N2M0	0.8	0.9	0	0	poorly differentiated adenocarcinoma	T3N1M0	ⅡB
11	cardia (of stomach)	T1N0M0	0	0.1	0	0	High differation adenocarcinoma	T1N0M0	ⅠA
12	sinuses ventriculi	T4N0M0	0.1	0.5	0	0	moderate differentiated adenocarcinoma	T3N0M0	ⅡA
13	cardia (of stomach)	T4N0M0	0	0.1	0.1	0	moderate differentiated adenocarcinoma	T3N0M0	ⅡA
14	Gastric body	T2N0M0	0	0.1	0.1	0.3	moderate differentiated adenocarcinoma	T2N0M0	ⅠB
15	cardia (of stomach)	T3N0M0	0.2	0.3	0	0	moderate differentiated adenocarcinoma	T1N0M0	ⅠA
16	sinuses ventriculi	T2N0M0	0	0	0	0	moderate differentiated adenocarcinoma	T2N0M0	ⅠB
17	sinuses ventriculi	T2N0M0	0	0.1	0.1	0	moderate differentiated adenocarcinoma	T2N0M0	ⅠB
18	Gastric body	T3N0M0	0	0.3	0	0.1	High differation adenocarcinoma	T1N0M0	ⅠA
19	cardia (of stomach)	T2N0M0	0	0.1	0	0.3	moderate differentiated adenocarcinoma	T2N0M0	ⅠB
20	sinuses ventriculi	T2N0M0	0	0.3	0.1	0	moderate differentiated adenocarcinoma	T1N0M0	ⅠA
21	Gastric body	T4N0M0	0	0.4	0	0	moderate differentiated adenocarcinoma	T3N0M0	ⅡA
22	cardia (of stomach)	T3N2M0	0.1	0.1	0	0	poorly differentiated adenocarcinoma	T3N2M0	ⅢA
